# Supplementary material for: Microsatellite‐Based Genetic Analysis of a Wild Alpine Bumblebee and the Environmental Drivers of Its Genetic Diversity
Source: Ecol Evol. 2026 Jan 5;16(1):e72876. doi: 10.1002/ece3.72876 (PMC12771660; doi:10.1002/ece3.72876)
Supplement: Supplementary file 1 — Table S1: ece372876‐sup‐0001‐TableS1.xlsx. [file ECE3-16-e72876-s002.xlsx]

## Sheet: Sheet1
	ZHD1	ZHD2	ZHD3	ZHD4	ZHD5	ZHD6	ZHD7	ZHD8	ZAD1	ZAD2	ZAD3	ZAD4	ZAD5	ZAD6	ZAD7	ZAD8	ZAD9	ZAD10	YUS1	YUS2	YUS3	QML1	QML2	QML3	QML4	QML5	QML6	NAQ1	XIH1	MAD1	MAD2	MAD3	GAC1	CHD1	CHD2	CHD3
ZHD1	0
ZHD2	0.0160409	0
ZHD3	0.0309952	0.0329607	0
ZHD4	0.020599	0.0249739	0.0361291	0
ZHD5	0.0169282	0.0242621	0.0374944	0.0293283	0
ZHD6	0.0193489	0.0160525	0.0379268	0.0272256	0.0227662	0
ZHD7	0.0195182	0.0173731	0.0387899	0.0289233	0.0266042	0.0196902	0
ZHD8	0.0194808	0.0202527	0.0418376	0.0286957	0.0244022	0.0212647	0.0189125	0
ZAD1	0.0233303	0.0251228	0.0412926	0.0323345	0.0241372	0.0264455	0.0240334	0.0276173	0
ZAD2	0.0137956	0.0135651	0.0299717	0.0246922	0.0200313	0.017813	0.0133411	0.0167008	0.0212026	0
ZAD3	0.0269819	0.0239426	0.0420218	0.0373136	0.0315435	0.0327478	0.0294307	0.0297533	0.0313286	0.0250447	0
ZAD4	0.0177619	0.0171621	0.0327595	0.0266712	0.0229661	0.0173574	0.0185328	0.0195177	0.0232542	0.0142997	0.0265699	0
ZAD5	0.0161684	0.0156243	0.0387621	0.0278528	0.0187929	0.0195957	0.0160296	0.01954	0.020832	0.0152659	0.0255894	0.0183501	0
ZAD6	0.030615	0.0364452	0.047735	0.0320872	0.03655	0.0383402	0.0337696	0.0364953	0.0344854	0.0307145	0.0454835	0.0315733	0.0308481	0
ZAD7	0.0181773	0.0208318	0.0329027	0.0272737	0.0208577	0.022249	0.0174354	0.0199796	0.0242853	0.0149892	0.0286991	0.0174632	0.0177425	0.0330946	0
ZAD8	0.0207553	0.0232012	0.0438569	0.0331238	0.0276438	0.0255577	0.0265001	0.0224519	0.0302344	0.0219023	0.0351883	0.0218862	0.0212964	0.0382863	0.0214926	0
ZAD9	0.0253974	0.0248951	0.0388167	0.02987	0.0287256	0.0214341	0.0243061	0.0248021	0.0286465	0.0198432	0.0386173	0.0218206	0.0229708	0.03855	0.0222612	0.0289485	0
ZAD10	0.042612	0.0403115	0.0561072	0.0456052	0.0414782	0.0455223	0.0423077	0.0474734	0.0445755	0.0398212	0.045154	0.043039	0.039125	0.0582534	0.0420533	0.0521126	0.0447927	0
YUS1	0.0201059	0.022753	0.0364887	0.028186	0.0294947	0.02949	0.0286084	0.0253632	0.0287425	0.0216566	0.0257002	0.0232992	0.0225333	0.0359937	0.0237921	0.0309199	0.0304394	0.0492062	0
YUS2	0.0194734	0.023434	0.0366833	0.0309868	0.0276008	0.0180437	0.0224707	0.0251318	0.0265273	0.0194692	0.0365097	0.0212149	0.0245063	0.0345956	0.0231003	0.0267332	0.0219659	0.0454831	0.0310225	0
YUS3	0.0251814	0.0245107	0.0447376	0.0327358	0.02938	0.0256558	0.0231035	0.0273128	0.0273789	0.0220452	0.03456	0.0270365	0.0233933	0.0353771	0.0261299	0.0345763	0.0312957	0.0509523	0.0288232	0.0337192	0
QML1	0.0147987	0.0203719	0.0319856	0.0210425	0.0208689	0.0191003	0.02015	0.0210375	0.0252962	0.0171875	0.025565	0.0198	0.0163106	0.0298576	0.0190034	0.0252501	0.0230173	0.0429934	0.0179256	0.0221907	0.0250344	0
QML2	0.0274231	0.026933	0.048054	0.0392766	0.0350156	0.030685	0.028125	0.0364605	0.0379888	0.0275076	0.0347078	0.0255165	0.0256707	0.045488	0.0257793	0.036168	0.0381998	0.0532913	0.0340752	0.0361336	0.0364151	0.0302559	0
QML3	0.0266781	0.0279031	0.0371489	0.0310189	0.035136	0.0297313	0.0274335	0.0290016	0.0332126	0.0273633	0.0341549	0.0243077	0.0262017	0.0389718	0.0228075	0.0281535	0.033714	0.0480543	0.0302385	0.0316493	0.0320427	0.0260384	0.0354367	0
QML4	0.0200795	0.0208272	0.0401101	0.0252938	0.0247759	0.0196561	0.0206654	0.024592	0.0242694	0.0171696	0.031973	0.0200884	0.0165585	0.0318166	0.0198031	0.0234018	0.0257639	0.0443176	0.0284095	0.0216362	0.0282508	0.0205119	0.0325968	0.0286092	0
QML5	0.0137002	0.0162733	0.0310977	0.022146	0.0196511	0.0164751	0.0171129	0.0218954	0.020364	0.0148877	0.0283708	0.0147173	0.0161113	0.0344574	0.0172993	0.0216791	0.0201542	0.0415188	0.0246884	0.0182228	0.0254886	0.0162174	0.0252047	0.0216143	0.0156378	0
QML6	0.0318966	0.0402833	0.0429932	0.036036	0.0382755	0.0415245	0.0446374	0.0301899	0.0456476	0.0349968	0.0473614	0.040316	0.0381166	0.0471999	0.037833	0.039339	0.0415195	0.0580057	0.0379216	0.0393347	0.0452585	0.0286196	0.0581465	0.0386061	0.034378	0.0354296	0
NAQ1	0.0197044	0.0210723	0.0367602	0.0298948	0.0265756	0.0206715	0.0153949	0.0240536	0.0295068	0.0191378	0.032998	0.0180118	0.0201319	0.0361169	0.0208647	0.0272348	0.0259518	0.0478036	0.0308683	0.0264676	0.0276778	0.0222625	0.0241155	0.0282555	0.0230388	0.018061	0.041872	0
XIH1	0.0265023	0.0263277	0.0406814	0.0344369	0.0363201	0.0334841	0.0372148	0.0333961	0.0334124	0.0272175	0.0345653	0.0308453	0.0296306	0.0365401	0.0271742	0.0347881	0.0359507	0.0540536	0.0304558	0.0319695	0.0350268	0.0269132	0.0431719	0.0383351	0.0317251	0.0292551	0.0437641	0.036185	0
MAD1	0.0291291	0.0321527	0.0437611	0.0369411	0.0376259	0.032351	0.0342859	0.0358516	0.0363797	0.0302429	0.0464692	0.0313974	0.0336568	0.0380337	0.0304976	0.036818	0.0329378	0.0575796	0.0371461	0.0305277	0.0343392	0.0313385	0.0410034	0.0361833	0.0330658	0.0254639	0.0499959	0.0320276	0.0316661	0
MAD2	0.031917	0.0324435	0.0465966	0.0425252	0.0432142	0.0381336	0.0402506	0.0435431	0.043214	0.0340927	0.0492722	0.0367384	0.0377184	0.0509123	0.0359531	0.044711	0.0424688	0.0643553	0.0442943	0.0357937	0.0475197	0.0376519	0.0457699	0.0450818	0.0412694	0.0295416	0.061284	0.0388499	0.0353527	0.0203668	0
MAD3	0.0489955	0.0478766	0.0575086	0.0524685	0.060925	0.05123	0.0493416	0.0578539	0.0581867	0.0466874	0.0611392	0.0477326	0.0503372	0.0519877	0.0489103	0.0589009	0.0507688	0.0778487	0.0581271	0.0465532	0.054026	0.0499355	0.0556359	0.0602805	0.0518883	0.0476059	0.0757884	0.0442975	0.0416929	0.0263804	0.0285486	0
GAC1	0.0435292	0.0431589	0.0599635	0.0507459	0.0528343	0.0444518	0.0467115	0.0503493	0.0500003	0.0447071	0.056937	0.044223	0.0444236	0.0486187	0.0429967	0.0537585	0.0501746	0.0719945	0.0502164	0.0465641	0.0490362	0.0442036	0.053852	0.0526871	0.0456219	0.0415284	0.0657697	0.0425271	0.0396139	0.019032	0.0272739	0.0267032	0
CHD1	0.0235205	0.0258892	0.0389514	0.0298478	0.0299851	0.0247724	0.0299452	0.03198	0.0309609	0.0252592	0.0407309	0.026509	0.0272885	0.0309947	0.0277406	0.0368776	0.0310447	0.0531444	0.0326495	0.0271317	0.0294689	0.0259065	0.0398274	0.0375338	0.02749	0.0246375	0.0454949	0.0280436	0.0225767	0.0157112	0.0229069	0.0249132	0.0204203	0
CHD2	0.0281565	0.0291764	0.0456459	0.0350054	0.0403315	0.0335418	0.0338981	0.0375861	0.0399808	0.0294432	0.0450416	0.0301844	0.0329267	0.0424841	0.0297144	0.03884	0.0355521	0.054592	0.0375277	0.0302185	0.036524	0.0338657	0.0370484	0.0386116	0.0321726	0.028876	0.0515719	0.0309195	0.0270554	0.0183474	0.0218253	0.0279559	0.0222505	0.0164454	0
CHD3	0.0182702	0.022191	0.0350564	0.0250018	0.0290053	0.0234714	0.0236615	0.0265112	0.0331976	0.0219569	0.0373041	0.0207193	0.0238254	0.0325879	0.0225042	0.0278385	0.0258235	0.0481504	0.0285149	0.0202625	0.0269613	0.0237271	0.0296003	0.0295548	0.0234187	0.0187296	0.039483	0.0232919	0.0251419	0.0200893	0.0237114	0.0300872	0.0295837	0.0178445	0.0158695	0
			Table S1. Pairwise Fst Values Among 36 Geographic Populations of B. kashmirensis
