# Supplementary material for: Microsatellite‐Based Genetic Analysis of a Wild Alpine Bumblebee and the Environmental Drivers of Its Genetic Diversity
Source: Ecol Evol. 2026 Jan 5;16(1):e72876. doi: 10.1002/ece3.72876 (PMC12771660; doi:10.1002/ece3.72876)
Supplement: Supplementary file 2 — Table S2: ece372876‐sup‐0002‐TableS2.xlsx. [file ECE3-16-e72876-s001.xlsx]

## Sheet: Sheet1
	ZHD1	ZHD2	ZHD3	ZHD4	ZHD5	ZHD6	ZHD7	ZHD8	ZAD1	ZAD2	ZAD3	ZAD4	ZAD5	ZAD6	ZAD7	ZAD8	ZAD9	ZAD10	YUS1	YUS2	YUS3	QML1	QML2	QML3	QML4	QML5	QML6	NAQ1	XIH1	MAD1	MAD2	MAD3	GAC1	CHD1	CHD2	CHD3
ZHD1	0
ZHD2	0.190334	0
ZHD3	0.277775	0.300572	0
ZHD4	0.203576	0.254614	0.297821	0
ZHD5	0.166086	0.245474	0.318105	0.272826	0
ZHD6	0.225276	0.181452	0.349636	0.27226	0.224103	0
ZHD7	0.237824	0.205287	0.364589	0.304001	0.279334	0.233724	0
ZHD8	0.228641	0.23167	0.396077	0.297642	0.252938	0.239828	0.219566	0
ZAD1	0.24686	0.262303	0.367793	0.314454	0.231472	0.27477	0.253913	0.297683	0
ZAD2	0.167217	0.16367	0.262563	0.258353	0.20047	0.21213	0.162347	0.195885	0.223586	0
ZAD3	0.281785	0.239802	0.376047	0.364648	0.308268	0.343752	0.30724	0.310464	0.309211	0.260375	0
ZAD4	0.208385	0.200295	0.297681	0.268286	0.224802	0.197721	0.222351	0.218208	0.237212	0.169629	0.268572	0
ZAD5	0.198077	0.187169	0.375149	0.296306	0.190429	0.233936	0.196068	0.233847	0.218817	0.190702	0.268745	0.219648	0
ZAD6	0.27433	0.336587	0.375836	0.27064	0.321837	0.359004	0.314989	0.34751	0.309202	0.282045	0.41816	0.275841	0.285694	0
ZAD7	0.210058	0.243716	0.291758	0.281249	0.201703	0.254038	0.200373	0.222703	0.255063	0.175276	0.29375	0.198065	0.207682	0.304344	0
ZAD8	0.239631	0.266816	0.417525	0.348011	0.278933	0.292333	0.322247	0.25237	0.326162	0.265651	0.370815	0.250769	0.24878	0.364956	0.245859	0
ZAD9	0.304628	0.296821	0.35688	0.307907	0.295009	0.241429	0.293379	0.28366	0.30219	0.235981	0.421978	0.251947	0.276291	0.366199	0.252046	0.336098	0
ZAD10	0.440588	0.403156	0.484805	0.420094	0.384325	0.467518	0.435888	0.498874	0.424058	0.403555	0.419611	0.436303	0.395191	0.519583	0.408865	0.549133	0.454458	0
YUS1	0.201015	0.225852	0.310725	0.262617	0.293046	0.301131	0.298003	0.257249	0.280785	0.217634	0.244706	0.227715	0.231126	0.314672	0.235515	0.319385	0.311304	0.467645	0
YUS2	0.223768	0.280325	0.338609	0.323462	0.278511	0.198094	0.266187	0.286548	0.274864	0.236086	0.39345	0.246154	0.297614	0.312269	0.26882	0.310885	0.24664	0.461204	0.321177	0
YUS3	0.268915	0.254754	0.401734	0.321218	0.291577	0.262884	0.244676	0.294827	0.275144	0.235798	0.349118	0.285814	0.251732	0.324287	0.277914	0.388674	0.335107	0.502617	0.282742	0.371137	0
QML1	0.16131	0.227614	0.274231	0.206712	0.204719	0.206243	0.227065	0.23646	0.261039	0.195582	0.25386	0.216649	0.183468	0.271916	0.209501	0.283905	0.254945	0.418171	0.169392	0.242996	0.260688	0
QML2	0.300336	0.297263	0.457166	0.396899	0.345568	0.338412	0.315356	0.409616	0.39376	0.311042	0.347441	0.281372	0.281188	0.411083	0.271614	0.402964	0.445515	0.54881	0.336617	0.418297	0.371778	0.315938	0
QML3	0.308298	0.322302	0.329493	0.31217	0.366665	0.338517	0.324221	0.333501	0.358875	0.332818	0.352337	0.273669	0.306247	0.360502	0.252119	0.317597	0.390114	0.482216	0.299737	0.367023	0.343809	0.282774	0.38457	0
QML4	0.23956	0.246662	0.382302	0.25485	0.251634	0.223893	0.24844	0.289777	0.251031	0.207452	0.338318	0.232946	0.1964	0.286775	0.225676	0.267352	0.304164	0.450401	0.294746	0.248031	0.302632	0.229079	0.364609	0.323898	0
QML5	0.171695	0.207466	0.283807	0.224399	0.197384	0.200312	0.219302	0.275697	0.210637	0.195714	0.306787	0.183157	0.20777	0.322701	0.210694	0.26526	0.246109	0.440015	0.26223	0.221989	0.278476	0.18427	0.289848	0.24909	0.18789	0
QML6	0.290884	0.385141	0.330536	0.304594	0.344842	0.39855	0.448751	0.273851	0.434358	0.32983	0.438849	0.378486	0.370715	0.395415	0.350819	0.36696	0.392554	0.517285	0.328444	0.36367	0.421333	0.24843	0.573324	0.34771	0.313278	0.336469	0
NAQ1	0.235751	0.258658	0.337569	0.313524	0.266377	0.244589	0.185132	0.28605	0.316818	0.242252	0.350588	0.214507	0.252267	0.338595	0.246556	0.332077	0.318607	0.50686	0.318149	0.324458	0.292176	0.250912	0.260874	0.328468	0.281777	0.23125	0.399398	0
XIH1	0.250916	0.247992	0.334485	0.312263	0.342099	0.323927	0.387527	0.32813	0.310229	0.265872	0.314758	0.296359	0.293801	0.303339	0.262077	0.342011	0.356594	0.489381	0.274181	0.306447	0.327781	0.251419	0.421066	0.380728	0.307671	0.292464	0.37118	0.367373	0
MAD1	0.31746	0.352833	0.391919	0.370378	0.378084	0.347671	0.390725	0.396646	0.371043	0.341952	0.492739	0.343584	0.386622	0.333796	0.328833	0.407461	0.351203	0.588571	0.373781	0.32626	0.342701	0.330354	0.430993	0.381969	0.356719	0.277007	0.470781	0.35039	0.293421	0
MAD2	0.319448	0.32609	0.405824	0.407383	0.410471	0.387244	0.430526	0.460707	0.416307	0.355388	0.485485	0.380872	0.399504	0.449063	0.367081	0.473158	0.441494	0.634089	0.428453	0.359441	0.473031	0.372074	0.462122	0.459095	0.429472	0.298681	0.570888	0.409001	0.310142	0.173048	0
MAD3	0.436767	0.428316	0.442813	0.439575	0.531179	0.46231	0.451196	0.544048	0.509834	0.422407	0.542561	0.430678	0.467276	0.39123	0.442309	0.556841	0.452897	0.709513	0.501393	0.403399	0.453575	0.435863	0.502511	0.562693	0.466928	0.440263	0.649204	0.38781	0.321027	0.189402	0.202501	0
GAC1	0.405447	0.395667	0.500489	0.450736	0.471039	0.409048	0.45657	0.493251	0.453357	0.437625	0.523262	0.412383	0.430871	0.382293	0.397787	0.530544	0.482816	0.660841	0.446442	0.436225	0.432989	0.399704	0.494183	0.495704	0.41519	0.393951	0.568818	0.39765	0.316555	0.130469	0.197029	0.170632	0
CHD1	0.250834	0.275875	0.343223	0.286978	0.29608	0.252958	0.333194	0.352828	0.308143	0.27835	0.424275	0.279603	0.305376	0.265339	0.297521	0.414239	0.330982	0.52911	0.322566	0.280801	0.289881	0.268814	0.417612	0.406661	0.293139	0.272276	0.428782	0.30087	0.198811	0.140925	0.195156	0.167926	0.131867	0
CHD2	0.305842	0.323867	0.418001	0.34646	0.412287	0.371546	0.391825	0.425429	0.415161	0.333749	0.473001	0.334962	0.380286	0.382326	0.325348	0.442478	0.394132	0.549349	0.37449	0.324306	0.366676	0.361606	0.389848	0.420548	0.351697	0.337407	0.48844	0.347963	0.244243	0.168151	0.191637	0.20937	0.153574	0.148702	0
CHD3	0.20539	0.260433	0.314813	0.245464	0.295557	0.268129	0.280976	0.301482	0.355673	0.263104	0.401101	0.237064	0.286091	0.281458	0.255702	0.316605	0.292361	0.494603	0.289181	0.223439	0.269797	0.259318	0.327102	0.325687	0.267777	0.22808	0.36003	0.273855	0.232122	0.195013	0.219436	0.224805	0.228326	0.171134	0.156287	0
Table S2. Pairwise Nei’s Genetic Distances Among 36 Geographic Populations of B. kashmirensis
